# Supplementary material for: Identification of pyroptosis-related gene signature in nonalcoholic steatohepatitis
Source: Sci Rep. 2024 Feb 7;14:3175. doi: 10.1038/s41598-024-53599-8 (PMC10850360; doi:10.1038/s41598-024-53599-8)
Supplement: Supplementary file 2 — Supplementary Table S1. [file 41598_2024_53599_MOESM2_ESM.xlsx]

## Sheet: Sheet2
Number of samples included in GEO datasets
	GSE48452	GSE83452	GSE89632	GSE164760	Total
normal	14	98	24	6	142
NASH	18	126	39	74	257
