# Supplementary material for: Identification of pyroptosis-related gene signature in nonalcoholic steatohepatitis
Source: Sci Rep. 2024 Feb 7;14:3175. doi: 10.1038/s41598-024-53599-8 (PMC10850360; doi:10.1038/s41598-024-53599-8)
Supplement: Supplementary file 4 — Supplementary Table S3. [file 41598_2024_53599_MOESM4_ESM.xlsx]

## Sheet: Sheet1
Names of pyroptosis related genes (PRGs) obtained for further analysis
AIM2	APIP
CASP1	DHX9
CASP3	GZMA
CASP4	GZMB
CASP5	NAIP
CASP6	NLRP9
CASP8	ZBP1
CASP9	BAK1
ELANE	BAX
GPX4	CHMP2A
GSDMA	CHMP2B
GSDMB	CHMP3
GSDMC	CHMP4A
GSDMD	CHMP4B
GSDME	CHMP4C
IL18	CHMP6
IL1B	CHMP7
IL6	CYCS
NLRC4	HMGB1
NLRP1	IL1A
NLRP2	IRF1
NLRP3	IRF2
NLRP6	TP53
NLRP7	TP63
NOD1	PYCARD
NOD2	SCAF11
PJVK	TIRAP
PLCG1	TNF
PRKACA
